# Supplementary material for: Enhancing the sensitivity of atom-interferometric inertial sensors using robust control
Source: Nat Commun. 2023 Nov 22;14:7626. doi: 10.1038/s41467-023-43374-0 (PMC10665367; doi:10.1038/s41467-023-43374-0)
Supplement: Supplementary file 2 — Source Data [file 41467_2023_43374_MOESM2_ESM.xlsx]

## Sheet: figure2
(a) Error-robust
T=5.0 ms
Equivalent g [m s^-2]	Frequency sweep [MHz s^-1]	Fraction of atoms in |p_0 + 6ℏk>
9.79377	25.1042	0.52564
9.79378	25.1042	0.52831
9.79379	25.1043	0.528065
9.79381	25.1043	0.522291
9.79382	25.1043	0.529038
9.79383	25.1044	0.531203
9.79384	25.1044	0.532389
9.79385	25.1044	0.529919
9.79387	25.1045	0.531777
9.79388	25.1045	0.531231
9.79389	25.1045	0.528386
9.7939	25.1046	0.530844
9.79391	25.1046	0.531827
9.79393	25.1046	0.534538
9.79394	25.1046	0.535057
9.79395	25.1047	0.536252
9.79396	25.1047	0.53407
9.79397	25.1047	0.533782
9.79399	25.1048	0.535097
9.794	25.1048	0.533691
9.79401	25.1048	0.534791
9.79402	25.1049	0.53171
9.79403	25.1049	0.532804
9.79405	25.1049	0.534693
9.79406	25.105	0.531053
9.79407	25.105	0.527757
9.79408	25.105	0.53228
9.79409	25.105	0.533207
9.79411	25.1051	0.532456
9.79412	25.1051	0.532826
9.79413	25.1051	0.532244
9.79414	25.1052	0.528452
9.79415	25.1052	0.526712
9.79417	25.1052	0.530049
9.79418	25.1053	0.533335
9.79419	25.1053	0.532764
9.7942	25.1053	0.529905
9.79421	25.1054	0.534134
9.79423	25.1054	0.532616
9.79424	25.1054	0.53881
9.79425	25.1054	0.539184
9.79426	25.1055	0.537467
9.79427	25.1055	0.53788
9.79429	25.1055	0.536017
9.7943	25.1056	0.533589
9.79431	25.1056	0.533702
9.79432	25.1056	0.532172
9.79433	25.1057	0.528802
9.79435	25.1057	0.530633
9.79436	25.1057	0.533407
9.79437	25.1058	0.53195
9.79438	25.1058	0.530976
9.79439	25.1058	0.531688
9.79441	25.1058	0.531692
9.79442	25.1059	0.530938
9.79443	25.1059	0.533952
9.79444	25.1059	0.531474
9.79445	25.106	0.529404
9.79447	25.106	0.528642
9.79448	25.106	0.529594
9.79449	25.1061	0.528365
9.7945	25.1061	0.531242
9.79451	25.1061	0.529721
9.79453	25.1062	0.529125
9.79454	25.1062	0.526566
9.79455	25.1062	0.525263
9.79456	25.1062	0.523563
9.79457	25.1063	0.524106
9.79459	25.1063	0.528244
9.7946	25.1063	0.526616
9.79461	25.1064	0.525533
9.79462	25.1064	0.523204
9.79463	25.1064	0.527884
9.79465	25.1065	0.526843
9.79466	25.1065	0.527086
9.79467	25.1065	0.528958
9.79468	25.1066	0.526371
9.79469	25.1066	0.522397
9.79471	25.1066	0.521837
9.79472	25.1066	0.524444
9.79473	25.1067	0.523444
9.79474	25.1067	0.524575
9.79475	25.1067	0.522872
9.79477	25.1068	0.522231
9.79478	25.1068	0.523147
9.79479	25.1068	0.523255
9.7948	25.1069	0.519223
9.79481	25.1069	0.518684
9.79483	25.1069	0.515721
9.79484	25.107	0.519042
9.79485	25.107	0.519043
9.79486	25.107	0.517109
9.79487	25.107	0.518403
9.79489	25.1071	0.517075
9.7949	25.1071	0.51701
9.79491	25.1071	0.515888
9.79492	25.1072	0.514787
9.79493	25.1072	0.515338
9.79495	25.1072	0.515756
9.79496	25.1073	0.515192
9.79497	25.1073	0.513002
9.79498	25.1073	0.51618
9.79499	25.1074	0.514524
9.79501	25.1074	0.511119
9.79502	25.1074	0.510233
9.79503	25.1074	0.510291
9.79504	25.1075	0.509765
9.79505	25.1075	0.508353
9.79507	25.1075	0.507913
9.79508	25.1076	0.505777
9.79509	25.1076	0.506782
9.7951	25.1076	0.507663
9.79511	25.1077	0.509221
9.79513	25.1077	0.507234
9.79514	25.1077	0.503356
9.79515	25.1078	0.506241
9.79516	25.1078	0.502979
9.79517	25.1078	0.506511
9.79519	25.1078	0.504008
9.7952	25.1079	0.50353
9.79521	25.1079	0.504479
9.79522	25.1079	0.50404
9.79523	25.108	0.503643
9.79525	25.108	0.501545
9.79526	25.108	0.502832
9.79527	25.1081	0.5
9.79528	25.1081	0.501039
9.79529	25.1081	0.498034
9.79531	25.1082	0.4976
9.79532	25.1082	0.494507
9.79533	25.1082	0.495674
9.79534	25.1082	0.49267
9.79535	25.1083	0.496711
9.79537	25.1083	0.495335
9.79538	25.1083	0.494241
9.79539	25.1084	0.495587
9.7954	25.1084	0.490415
9.79541	25.1084	0.492849
9.79543	25.1085	0.491627
9.79544	25.1085	0.491655
9.79545	25.1085	0.489252
9.79546	25.1086	0.490443
9.79547	25.1086	0.487858
9.79549	25.1086	0.487229
9.7955	25.1086	0.486482
9.79551	25.1087	0.485951
9.79552	25.1087	0.483668
9.79553	25.1087	0.485618
9.79555	25.1088	0.485826
9.79556	25.1088	0.484898
9.79557	25.1088	0.483337
9.79558	25.1089	0.484541
9.79559	25.1089	0.480792
9.79561	25.1089	0.481485
9.79562	25.109	0.479168
9.79563	25.109	0.478485
9.79564	25.109	0.478825
9.79565	25.109	0.479623
9.79567	25.1091	0.478428
9.79568	25.1091	0.473773
9.79569	25.1091	0.474828
9.7957	25.1092	0.475372
9.79571	25.1092	0.475783
9.79573	25.1092	0.476695
9.79574	25.1093	0.476549
9.79575	25.1093	0.472719
9.79576	25.1093	0.472395
9.79577	25.1094	0.473364
9.79579	25.1094	0.472
9.7958	25.1094	0.47068
9.79581	25.1094	0.46882
9.79582	25.1095	0.469124
9.79583	25.1095	0.469943
9.79585	25.1095	0.467833
9.79586	25.1096	0.46962
9.79587	25.1096	0.467936
9.79588	25.1096	0.467179
9.79589	25.1097	0.467895
9.79591	25.1097	0.467408
9.79592	25.1097	0.466222
9.79593	25.1098	0.464604
9.79594	25.1098	0.463029
9.79595	25.1098	0.462409
9.79597	25.1098	0.460386
9.79598	25.1099	0.460777
9.79599	25.1099	0.460804
9.796	25.1099	0.459698
9.79601	25.11	0.46179
9.79603	25.11	0.458337
9.79604	25.11	0.460898
9.79605	25.1101	0.458193
9.79606	25.1101	0.457032
9.79607	25.1101	0.459624
9.79609	25.1102	0.457374
9.7961	25.1102	0.455157
9.79611	25.1102	0.455742
9.79612	25.1102	0.455858
9.79613	25.1103	0.456088
9.79615	25.1103	0.456588
9.79616	25.1103	0.457247
9.79617	25.1104	0.452822
9.79618	25.1104	0.454199
9.79619	25.1104	0.454198
9.79621	25.1105	0.45112
9.79622	25.1105	0.450364
9.79623	25.1105	0.452687
9.79624	25.1106	0.448637
9.79625	25.1106	0.449377
9.79627	25.1106	0.451313
9.79628	25.1106	0.449808
9.79629	25.1107	0.451408
9.7963	25.1107	0.448738
9.79631	25.1107	0.450785
9.79633	25.1108	0.447774
9.79634	25.1108	0.446142
9.79635	25.1108	0.446126
9.79636	25.1109	0.444508
9.79637	25.1109	0.44297
9.79639	25.1109	0.445498
9.7964	25.111	0.445169
9.79641	25.111	0.446801
9.79642	25.111	0.448501
9.79643	25.111	0.446056
9.79645	25.1111	0.444673
9.79646	25.1111	0.443574
9.79647	25.1111	0.446843
9.79648	25.1112	0.446079
9.79649	25.1112	0.445998
9.79651	25.1112	0.445487
9.79652	25.1113	0.444043
9.79653	25.1113	0.444486
9.79654	25.1113	0.442536
9.79655	25.1114	0.446041
9.79657	25.1114	0.443767
9.79658	25.1114	0.443166
9.79659	25.1114	0.442
9.7966	25.1115	0.445013
9.79661	25.1115	0.448376
9.79663	25.1115	0.443817
9.79664	25.1116	0.443399
9.79665	25.1116	0.441544
9.79666	25.1116	0.444103
9.79667	25.1117	0.441077
9.79669	25.1117	0.442089
9.7967	25.1117	0.442115
9.79671	25.1118	0.441236
9.79672	25.1118	0.443237
9.79673	25.1118	0.443523
9.79675	25.1118	0.443504
9.79676	25.1119	0.443496
9.79677	25.1119	0.441631
9.79678	25.1119	0.443059
9.79679	25.112	0.43998
9.79681	25.112	0.439558
9.79682	25.112	0.441364
9.79683	25.1121	0.442228
9.79684	25.1121	0.443203
9.79685	25.1121	0.445037
9.79687	25.1122	0.444966
9.79688	25.1122	0.44265
9.79689	25.1122	0.443432
9.7969	25.1122	0.445752
9.79691	25.1123	0.442757
9.79693	25.1123	0.442971
9.79694	25.1123	0.445297
9.79695	25.1124	0.443104
9.79696	25.1124	0.446744
9.79697	25.1124	0.442332
9.79699	25.1125	0.443826
9.797	25.1125	0.443399
9.79701	25.1125	0.448739
9.79702	25.1126	0.445747
9.79703	25.1126	0.443858
9.79705	25.1126	0.447621
9.79706	25.1126	0.443863
9.79707	25.1127	0.443867
9.79708	25.1127	0.445283
9.79709	25.1127	0.449062
9.79711	25.1128	0.444333
9.79712	25.1128	0.447169
9.79713	25.1128	0.446558
9.79714	25.1129	0.447242
9.79715	25.1129	0.447151
9.79717	25.1129	0.44696
9.79718	25.113	0.448097
9.79719	25.113	0.449095
9.7972	25.113	0.449961
9.79721	25.113	0.448475
9.79723	25.1131	0.448032
9.79724	25.1131	0.446809
9.79725	25.1131	0.445811
9.79726	25.1132	0.449317
9.79727	25.1132	0.447908
9.79729	25.1132	0.449134
9.7973	25.1133	0.449112
9.79731	25.1133	0.450768
9.79732	25.1133	0.454114
9.79733	25.1134	0.453263
9.79735	25.1134	0.454915
9.79736	25.1134	0.452538
9.79737	25.1134	0.454872
9.79738	25.1135	0.452962
9.79739	25.1135	0.453185
9.79741	25.1135	0.452379
9.79742	25.1136	0.456372
9.79743	25.1136	0.454938
9.79744	25.1136	0.455978
9.79745	25.1137	0.455927
9.79747	25.1137	0.45928
9.79748	25.1137	0.454903
9.79749	25.1138	0.458761
9.7975	25.1138	0.461412
9.79751	25.1138	0.460607
9.79753	25.1138	0.457295
9.79754	25.1139	0.459238
9.79755	25.1139	0.45976
9.79756	25.1139	0.460087
9.79757	25.114	0.460352
9.79759	25.114	0.462694
9.7976	25.114	0.463146
9.79761	25.1141	0.46213
9.79762	25.1141	0.462695
9.79763	25.1141	0.465196
9.79765	25.1142	0.465251
9.79766	25.1142	0.465421
9.79767	25.1142	0.46767
9.79768	25.1142	0.461866
9.79769	25.1143	0.468207
9.79771	25.1143	0.468302
9.79772	25.1143	0.4708
9.79773	25.1144	0.467839
9.79774	25.1144	0.472156
9.79775	25.1144	0.469067
9.79777	25.1145	0.471051
9.79778	25.1145	0.472352
9.79779	25.1145	0.471989
9.7978	25.1146	0.472027
9.79781	25.1146	0.47523
9.79783	25.1146	0.474309
9.79784	25.1146	0.474414
9.79785	25.1147	0.473481
9.79786	25.1147	0.475782
9.79787	25.1147	0.47991
9.79789	25.1148	0.477148
9.7979	25.1148	0.476125
9.79791	25.1148	0.480577
9.79792	25.1149	0.479635
9.79793	25.1149	0.480222
9.79795	25.1149	0.483107
9.79796	25.115	0.481979
9.79797	25.115	0.483285
9.79798	25.115	0.481688
9.79799	25.115	0.482341
9.79801	25.1151	0.482706
9.79802	25.1151	0.484962
9.79803	25.1151	0.486329
9.79804	25.1152	0.486336
9.79805	25.1152	0.487159
9.79807	25.1152	0.486899
9.79808	25.1153	0.486572
9.79809	25.1153	0.489381
9.7981	25.1153	0.489814
9.79811	25.1154	0.490853
9.79813	25.1154	0.48929
9.79814	25.1154	0.492287
9.79815	25.1154	0.493731
9.79816	25.1155	0.489469
9.79817	25.1155	0.493219
9.79819	25.1155	0.49568
9.7982	25.1156	0.496432
9.79821	25.1156	0.498122
9.79822	25.1156	0.496126
9.79823	25.1157	0.496455
9.79825	25.1157	0.495923
9.79826	25.1157	0.498129
9.79827	25.1158	0.498563
9.79828	25.1158	0.497282
9.79829	25.1158	0.49971
9.79831	25.1158	0.503902
9.79832	25.1159	0.50263
9.79833	25.1159	0.501268
9.79834	25.1159	0.503317
9.79835	25.116	0.501379
9.79837	25.116	0.501286
9.79838	25.116	0.50514
9.79839	25.1161	0.508744
9.7984	25.1161	0.505283
9.79841	25.1161	0.503025
9.79843	25.1162	0.50848
9.79844	25.1162	0.507528
9.79845	25.1162	0.505037
9.79846	25.1162	0.506929
9.79847	25.1163	0.511343
9.79849	25.1163	0.511834
9.7985	25.1163	0.511899
9.79851	25.1164	0.511159
9.79852	25.1164	0.510026
9.79853	25.1164	0.50874
9.79855	25.1165	0.511582
9.79856	25.1165	0.51073
9.79857	25.1165	0.50871
9.79858	25.1166	0.511645
9.79859	25.1166	0.514697
9.79861	25.1166	0.51372
9.79862	25.1166	0.513431
9.79863	25.1167	0.511373
9.79864	25.1167	0.515912
9.79865	25.1167	0.514652
9.79867	25.1168	0.518922
9.79868	25.1168	0.517232
9.79869	25.1168	0.517887
9.7987	25.1169	0.520129
9.79871	25.1169	0.518572
9.79873	25.1169	0.517302
9.79874	25.117	0.5169
9.79875	25.117	0.517947
9.79876	25.117	0.519303
9.79877	25.117	0.518939
9.79879	25.1171	0.521587
9.7988	25.1171	0.524961
9.79881	25.1171	0.523928
9.79882	25.1172	0.525992
9.79883	25.1172	0.52493
9.79885	25.1172	0.526849
9.79886	25.1173	0.526314
9.79887	25.1173	0.523096
9.79888	25.1173	0.524289
9.79889	25.1174	0.523929
9.79891	25.1174	0.523387
9.79892	25.1174	0.524243
9.79893	25.1174	0.524083
9.79894	25.1175	0.52091
9.79895	25.1175	0.524856
9.79897	25.1175	0.52588
9.79898	25.1176	0.52322
9.79899	25.1176	0.52375
9.799	25.1176	0.524988
9.79901	25.1177	0.524153
9.79903	25.1177	0.527462
9.79904	25.1177	0.530246
9.79905	25.1178	0.527974
9.79906	25.1178	0.535489
9.79907	25.1178	0.536374
9.79909	25.1178	0.532147
9.7991	25.1179	0.528048
9.79911	25.1179	0.531738
9.79912	25.1179	0.532214
9.79913	25.118	0.529082
9.79915	25.118	0.529484
9.79916	25.118	0.532069
9.79917	25.1181	0.529631
9.79918	25.1181	0.533626
9.79919	25.1181	0.533201
9.79921	25.1182	0.531085
9.79922	25.1182	0.529457
9.79923	25.1182	0.528056
9.79924	25.1182	0.529294
9.79925	25.1183	0.532005
9.79927	25.1183	0.529849
9.79928	25.1183	0.53065
9.79929	25.1184	0.529106
9.7993	25.1184	0.531434
9.79931	25.1184	0.531202
9.79933	25.1185	0.531159
9.79934	25.1185	0.532536
9.79935	25.1185	0.533105
9.79936	25.1186	0.53332
9.79937	25.1186	0.535729
9.79939	25.1186	0.532067
9.7994	25.1186	0.530239
9.79941	25.1187	0.529446
9.79942	25.1187	0.532263
9.79943	25.1187	0.528725
9.79945	25.1188	0.533536
9.79946	25.1188	0.53264
9.79947	25.1188	0.530936
9.79948	25.1189	0.531379
9.79949	25.1189	0.528967
9.79951	25.1189	0.529985
9.79952	25.119	0.530598
9.79953	25.119	0.532421
9.79954	25.119	0.530041
9.79955	25.119	0.530683
9.79957	25.1191	0.532076
9.79958	25.1191	0.52916
9.79959	25.1191	0.529813
9.7996	25.1192	0.527129
9.79961	25.1192	0.529185
9.79963	25.1192	0.528945
9.79964	25.1193	0.527457
9.79965	25.1193	0.528938
9.79966	25.1193	0.527428
9.79967	25.1194	0.528478
9.79969	25.1194	0.528016
9.7997	25.1194	0.526155
9.79971	25.1194	0.527702
9.79972	25.1195	0.529451
9.79973	25.1195	0.525443
9.79975	25.1195	0.527971
9.79976	25.1196	0.523361
9.79977	25.1196	0.521796
T=7.5 ms
Equivalent g [m s^-2]	Frequency sweep [MHz s^-1]	Fraction of atoms in |p_0 + 6ℏk>
9.79377	25.1042	0.490592
9.79378	25.1042	0.489791
9.79379	25.1043	0.492021
9.79381	25.1043	0.487794
9.79382	25.1043	0.487266
9.79383	25.1044	0.484431
9.79384	25.1044	0.487417
9.79385	25.1044	0.483442
9.79387	25.1045	0.481765
9.79388	25.1045	0.482272
9.79389	25.1045	0.481924
9.7939	25.1046	0.478906
9.79391	25.1046	0.476134
9.79393	25.1046	0.478686
9.79394	25.1046	0.479417
9.79395	25.1047	0.477003
9.79396	25.1047	0.476993
9.79397	25.1047	0.473839
9.79399	25.1048	0.472763
9.794	25.1048	0.474794
9.79401	25.1048	0.470402
9.79402	25.1049	0.467577
9.79403	25.1049	0.469017
9.79405	25.1049	0.466641
9.79406	25.105	0.467333
9.79407	25.105	0.46317
9.79408	25.105	0.462893
9.79409	25.105	0.465855
9.79411	25.1051	0.464651
9.79412	25.1051	0.460919
9.79413	25.1051	0.46147
9.79414	25.1052	0.463004
9.79415	25.1052	0.457395
9.79417	25.1052	0.458121
9.79418	25.1053	0.459396
9.79419	25.1053	0.454702
9.7942	25.1053	0.455008
9.79421	25.1054	0.458505
9.79423	25.1054	0.455781
9.79424	25.1054	0.454808
9.79425	25.1054	0.453433
9.79426	25.1055	0.456315
9.79427	25.1055	0.453857
9.79429	25.1055	0.453078
9.7943	25.1056	0.451475
9.79431	25.1056	0.455654
9.79432	25.1056	0.452812
9.79433	25.1057	0.45158
9.79435	25.1057	0.452526
9.79436	25.1057	0.452266
9.79437	25.1058	0.452334
9.79438	25.1058	0.448502
9.79439	25.1058	0.453427
9.79441	25.1058	0.45034
9.79442	25.1059	0.452967
9.79443	25.1059	0.454075
9.79444	25.1059	0.449138
9.79445	25.106	0.451501
9.79447	25.106	0.450821
9.79448	25.106	0.452393
9.79449	25.1061	0.451163
9.7945	25.1061	0.449746
9.79451	25.1061	0.451348
9.79453	25.1062	0.453652
9.79454	25.1062	0.453769
9.79455	25.1062	0.457709
9.79456	25.1062	0.455804
9.79457	25.1063	0.452082
9.79459	25.1063	0.451711
9.7946	25.1063	0.455799
9.79461	25.1064	0.452251
9.79462	25.1064	0.45684
9.79463	25.1064	0.454537
9.79465	25.1065	0.45867
9.79466	25.1065	0.459167
9.79467	25.1065	0.457117
9.79468	25.1066	0.459027
9.79469	25.1066	0.45872
9.79471	25.1066	0.461324
9.79472	25.1066	0.460929
9.79473	25.1067	0.459781
9.79474	25.1067	0.46316
9.79475	25.1067	0.467128
9.79477	25.1068	0.466542
9.79478	25.1068	0.466611
9.79479	25.1068	0.466938
9.7948	25.1069	0.472328
9.79481	25.1069	0.471612
9.79483	25.1069	0.474
9.79484	25.107	0.474642
9.79485	25.107	0.476128
9.79486	25.107	0.474867
9.79487	25.107	0.476905
9.79489	25.1071	0.476025
9.7949	25.1071	0.476802
9.79491	25.1071	0.475024
9.79492	25.1072	0.480694
9.79493	25.1072	0.47717
9.79495	25.1072	0.483491
9.79496	25.1073	0.480486
9.79497	25.1073	0.485942
9.79498	25.1073	0.485202
9.79499	25.1074	0.48522
9.79501	25.1074	0.489893
9.79502	25.1074	0.485089
9.79503	25.1074	0.48841
9.79504	25.1075	0.489845
9.79505	25.1075	0.493198
9.79507	25.1075	0.493358
9.79508	25.1076	0.49128
9.79509	25.1076	0.493079
9.7951	25.1076	0.492954
9.79511	25.1077	0.499883
9.79513	25.1077	0.499349
9.79514	25.1077	0.502805
9.79515	25.1078	0.49931
9.79516	25.1078	0.50334
9.79517	25.1078	0.501595
9.79519	25.1078	0.501538
9.7952	25.1079	0.505415
9.79521	25.1079	0.505897
9.79522	25.1079	0.504388
9.79523	25.108	0.508272
9.79525	25.108	0.506435
9.79526	25.108	0.509404
9.79527	25.1081	0.509312
9.79528	25.1081	0.50871
9.79529	25.1081	0.510415
9.79531	25.1082	0.510638
9.79532	25.1082	0.516085
9.79533	25.1082	0.513206
9.79534	25.1082	0.514184
9.79535	25.1083	0.518243
9.79537	25.1083	0.516006
9.79538	25.1083	0.516622
9.79539	25.1084	0.520418
9.7954	25.1084	0.518045
9.79541	25.1084	0.523141
9.79543	25.1085	0.51965
9.79544	25.1085	0.527446
9.79545	25.1085	0.523854
9.79546	25.1086	0.523354
9.79547	25.1086	0.523854
9.79549	25.1086	0.523807
9.7955	25.1086	0.523929
9.79551	25.1087	0.526918
9.79552	25.1087	0.518466
9.79553	25.1087	0.520598
9.79555	25.1088	0.523344
9.79556	25.1088	0.520205
9.79557	25.1088	0.524667
9.79558	25.1089	0.521936
9.79559	25.1089	0.520028
9.79561	25.1089	0.522164
9.79562	25.109	0.528796
9.79563	25.109	0.525783
9.79564	25.109	0.52471
9.79565	25.109	0.52471
9.79567	25.1091	0.521934
9.79568	25.1091	0.521745
9.79569	25.1091	0.522535
9.7957	25.1092	0.519479
9.79571	25.1092	0.519973
9.79573	25.1092	0.521488
9.79574	25.1093	0.517977
9.79575	25.1093	0.522008
9.79576	25.1093	0.518514
9.79577	25.1094	0.521756
9.79579	25.1094	0.523235
9.7958	25.1094	0.521376
9.79581	25.1094	0.519789
9.79582	25.1095	0.518395
9.79583	25.1095	0.517046
9.79585	25.1095	0.514827
9.79586	25.1096	0.515298
9.79587	25.1096	0.514896
9.79588	25.1096	0.51679
9.79589	25.1097	0.510637
9.79591	25.1097	0.517574
9.79592	25.1097	0.513531
9.79593	25.1098	0.511452
9.79594	25.1098	0.509534
9.79595	25.1098	0.508795
9.79597	25.1098	0.505338
9.79598	25.1099	0.507103
9.79599	25.1099	0.508392
9.796	25.1099	0.509618
9.79601	25.11	0.503136
9.79603	25.11	0.497136
9.79604	25.11	0.503193
9.79605	25.1101	0.502984
9.79606	25.1101	0.496697
9.79607	25.1101	0.500306
9.79609	25.1102	0.498617
9.7961	25.1102	0.496974
9.79611	25.1102	0.49447
9.79612	25.1102	0.495552
9.79613	25.1103	0.494041
9.79615	25.1103	0.495752
9.79616	25.1103	0.491794
9.79617	25.1104	0.493484
9.79618	25.1104	0.492662
9.79619	25.1104	0.490489
9.79621	25.1105	0.484933
9.79622	25.1105	0.484337
9.79623	25.1105	0.483625
9.79624	25.1106	0.484612
9.79625	25.1106	0.482234
9.79627	25.1106	0.481158
9.79628	25.1106	0.480297
9.79629	25.1107	0.47727
9.7963	25.1107	0.480318
9.79631	25.1107	0.475958
9.79633	25.1108	0.474002
9.79634	25.1108	0.474148
9.79635	25.1108	0.475532
9.79636	25.1109	0.471038
9.79637	25.1109	0.471496
9.79639	25.1109	0.46873
9.7964	25.111	0.468333
9.79641	25.111	0.467917
9.79642	25.111	0.466022
9.79643	25.111	0.466552
9.79645	25.1111	0.467918
9.79646	25.1111	0.467003
9.79647	25.1111	0.464461
9.79648	25.1112	0.463658
9.79649	25.1112	0.461654
9.79651	25.1112	0.463083
9.79652	25.1113	0.458672
9.79653	25.1113	0.457706
9.79654	25.1113	0.45907
9.79655	25.1114	0.456588
9.79657	25.1114	0.459171
9.79658	25.1114	0.459217
9.79659	25.1114	0.456784
9.7966	25.1115	0.457614
9.79661	25.1115	0.455165
9.79663	25.1115	0.455648
9.79664	25.1116	0.455354
9.79665	25.1116	0.456568
9.79666	25.1116	0.454673
9.79667	25.1117	0.452749
9.79669	25.1117	0.455586
9.7967	25.1117	0.450687
9.79671	25.1118	0.453886
9.79672	25.1118	0.456305
9.79673	25.1118	0.454065
9.79675	25.1118	0.456882
9.79676	25.1119	0.456544
9.79677	25.1119	0.452086
9.79678	25.1119	0.453031
9.79679	25.112	0.454442
9.79681	25.112	0.452036
9.79682	25.112	0.455485
9.79683	25.1121	0.45702
9.79684	25.1121	0.454559
9.79685	25.1121	0.452906
9.79687	25.1122	0.455246
9.79688	25.1122	0.459349
9.79689	25.1122	0.455683
9.7969	25.1122	0.457537
9.79691	25.1123	0.454009
9.79693	25.1123	0.456937
9.79694	25.1123	0.455146
9.79695	25.1124	0.459892
9.79696	25.1124	0.460804
9.79697	25.1124	0.458937
9.79699	25.1125	0.461133
9.797	25.1125	0.463138
9.79701	25.1125	0.462545
9.79702	25.1126	0.460818
9.79703	25.1126	0.465084
9.79705	25.1126	0.464657
9.79706	25.1126	0.466918
9.79707	25.1127	0.469003
9.79708	25.1127	0.470207
9.79709	25.1127	0.466598
9.79711	25.1128	0.465101
9.79712	25.1128	0.470935
9.79713	25.1128	0.46722
9.79714	25.1129	0.468584
9.79715	25.1129	0.471021
9.79717	25.1129	0.469616
9.79718	25.113	0.47554
9.79719	25.113	0.475028
9.7972	25.113	0.473787
9.79721	25.113	0.478391
9.79723	25.1131	0.478052
9.79724	25.1131	0.480877
9.79725	25.1131	0.479925
9.79726	25.1132	0.48081
9.79727	25.1132	0.483996
9.79729	25.1132	0.481148
9.7973	25.1133	0.482526
9.79731	25.1133	0.482758
9.79732	25.1133	0.487024
9.79733	25.1134	0.488447
9.79735	25.1134	0.487021
9.79736	25.1134	0.486993
9.79737	25.1134	0.490282
9.79738	25.1135	0.490048
9.79739	25.1135	0.491464
9.79741	25.1135	0.494724
9.79742	25.1136	0.496649
9.79743	25.1136	0.497394
9.79744	25.1136	0.497956
9.79745	25.1137	0.50055
9.79747	25.1137	0.494981
9.79748	25.1137	0.501076
9.79749	25.1138	0.501851
9.7975	25.1138	0.50354
9.79751	25.1138	0.503283
9.79753	25.1138	0.503049
9.79754	25.1139	0.505562
9.79755	25.1139	0.508061
9.79756	25.1139	0.506324
9.79757	25.114	0.509887
9.79759	25.114	0.507707
9.7976	25.114	0.512492
9.79761	25.1141	0.507739
9.79762	25.1141	0.511496
9.79763	25.1141	0.510156
9.79765	25.1142	0.513712
9.79766	25.1142	0.517836
9.79767	25.1142	0.514712
9.79768	25.1142	0.51439
9.79769	25.1143	0.510496
9.79771	25.1143	0.512738
9.79772	25.1143	0.515673
9.79773	25.1144	0.514703
9.79774	25.1144	0.515912
9.79775	25.1144	0.512874
9.79777	25.1145	0.515149
9.79778	25.1145	0.515682
9.79779	25.1145	0.515119
9.7978	25.1146	0.516005
9.79781	25.1146	0.519083
9.79783	25.1146	0.525526
9.79784	25.1146	0.51944
9.79785	25.1147	0.521365
9.79786	25.1147	0.519916
9.79787	25.1147	0.518975
9.79789	25.1148	0.516565
9.7979	25.1148	0.517993
9.79791	25.1148	0.519292
9.79792	25.1149	0.523305
9.79793	25.1149	0.519521
9.79795	25.1149	0.518797
9.79796	25.115	0.518634
9.79797	25.115	0.518848
9.79798	25.115	0.519611
9.79799	25.115	0.517723
9.79801	25.1151	0.521078
9.79802	25.1151	0.518987
9.79803	25.1151	0.521044
9.79804	25.1152	0.521428
9.79805	25.1152	0.517892
9.79807	25.1152	0.522062
9.79808	25.1153	0.517865
9.79809	25.1153	0.517419
9.7981	25.1153	0.514735
9.79811	25.1154	0.513887
9.79813	25.1154	0.516182
9.79814	25.1154	0.517099
9.79815	25.1154	0.511211
9.79816	25.1155	0.511822
9.79817	25.1155	0.512644
9.79819	25.1155	0.507252
9.7982	25.1156	0.50696
9.79821	25.1156	0.507327
9.79822	25.1156	0.504462
9.79823	25.1157	0.511799
9.79825	25.1157	0.505807
9.79826	25.1157	0.506933
9.79827	25.1158	0.508954
9.79828	25.1158	0.505291
9.79829	25.1158	0.50275
9.79831	25.1158	0.501647
9.79832	25.1159	0.504361
9.79833	25.1159	0.501696
9.79834	25.1159	0.501736
9.79835	25.116	0.495406
9.79837	25.116	0.499061
9.79838	25.116	0.49305
9.79839	25.1161	0.49355
9.7984	25.1161	0.493289
9.79841	25.1161	0.491706
9.79843	25.1162	0.490774
9.79844	25.1162	0.489177
9.79845	25.1162	0.486553
9.79846	25.1162	0.489204
9.79847	25.1163	0.485741
9.79849	25.1163	0.487152
9.7985	25.1163	0.484587
9.79851	25.1164	0.483886
9.79852	25.1164	0.484063
9.79853	25.1164	0.478259
9.79855	25.1165	0.479406
9.79856	25.1165	0.479527
9.79857	25.1165	0.477786
9.79858	25.1166	0.479799
9.79859	25.1166	0.472791
9.79861	25.1166	0.473203
9.79862	25.1166	0.473897
9.79863	25.1167	0.470327
9.79864	25.1167	0.469763
9.79865	25.1167	0.471345
9.79867	25.1168	0.467316
9.79868	25.1168	0.464885
9.79869	25.1168	0.47039
9.7987	25.1169	0.465027
9.79871	25.1169	0.462349
9.79873	25.1169	0.462096
9.79874	25.117	0.461672
9.79875	25.117	0.465642
9.79876	25.117	0.45911
9.79877	25.117	0.459097
9.79879	25.1171	0.455728
9.7988	25.1171	0.456176
9.79881	25.1171	0.455574
9.79882	25.1172	0.452671
9.79883	25.1172	0.449795
9.79885	25.1172	0.45349
9.79886	25.1173	0.453715
9.79887	25.1173	0.452949
9.79888	25.1173	0.452167
9.79889	25.1174	0.453112
9.79891	25.1174	0.452539
9.79892	25.1174	0.451733
9.79893	25.1174	0.454181
9.79894	25.1175	0.448423
9.79895	25.1175	0.4459
9.79897	25.1175	0.447529
9.79898	25.1176	0.446403
9.79899	25.1176	0.451024
9.799	25.1176	0.446523
9.79901	25.1177	0.447506
9.79903	25.1177	0.447538
9.79904	25.1177	0.451006
9.79905	25.1178	0.447427
9.79906	25.1178	0.445259
9.79907	25.1178	0.447456
9.79909	25.1178	0.44422
9.7991	25.1179	0.447239
9.79911	25.1179	0.446497
9.79912	25.1179	0.4493
9.79913	25.118	0.445032
9.79915	25.118	0.444713
9.79916	25.118	0.449281
9.79917	25.1181	0.447303
9.79918	25.1181	0.446651
9.79919	25.1181	0.451125
9.79921	25.1182	0.448352
9.79922	25.1182	0.450603
9.79923	25.1182	0.452933
9.79924	25.1182	0.449583
9.79925	25.1183	0.4513
9.79927	25.1183	0.452363
9.79928	25.1183	0.452158
9.79929	25.1184	0.453821
9.7993	25.1184	0.450614
9.79931	25.1184	0.454698
9.79933	25.1185	0.457165
9.79934	25.1185	0.454875
9.79935	25.1185	0.456326
9.79936	25.1186	0.4568
9.79937	25.1186	0.4575
9.79939	25.1186	0.456065
9.7994	25.1186	0.457091
9.79941	25.1187	0.457092
9.79942	25.1187	0.464256
9.79943	25.1187	0.461748
9.79945	25.1188	0.46504
9.79946	25.1188	0.462467
9.79947	25.1188	0.46392
9.79948	25.1189	0.4652
9.79949	25.1189	0.46623
9.79951	25.1189	0.465735
9.79952	25.119	0.46888
9.79953	25.119	0.469394
9.79954	25.119	0.471529
9.79955	25.119	0.471708
9.79957	25.1191	0.473078
9.79958	25.1191	0.473692
9.79959	25.1191	0.475274
9.7996	25.1192	0.475859
9.79961	25.1192	0.476614
9.79963	25.1192	0.483452
9.79964	25.1193	0.479891
9.79965	25.1193	0.478453
9.79966	25.1193	0.484671
9.79967	25.1194	0.486868
9.79969	25.1194	0.489121
9.7997	25.1194	0.486768
9.79971	25.1194	0.490142
9.79972	25.1195	0.48972
9.79973	25.1195	0.491369
9.79975	25.1195	0.494596
9.79976	25.1196	0.48906
9.79977	25.1196	0.493751
T=10.0 ms
Equivalent g [m s^-2]	Frequency sweep [MHz s^-1]	Fraction of atoms in |p_0 + 6ℏk>
9.79377	25.1042	0.484907
9.79378	25.1042	0.48644
9.79379	25.1043	0.485813
9.79381	25.1043	0.484276
9.79382	25.1043	0.482056
9.79383	25.1044	0.481096
9.79384	25.1044	0.480893
9.79385	25.1044	0.475484
9.79387	25.1045	0.475406
9.79388	25.1045	0.473606
9.79389	25.1045	0.473914
9.7939	25.1046	0.470413
9.79391	25.1046	0.471835
9.79393	25.1046	0.468399
9.79394	25.1046	0.471119
9.79395	25.1047	0.467624
9.79396	25.1047	0.465263
9.79397	25.1047	0.469361
9.79399	25.1048	0.463885
9.794	25.1048	0.462043
9.79401	25.1048	0.459621
9.79402	25.1049	0.460495
9.79403	25.1049	0.463952
9.79405	25.1049	0.461107
9.79406	25.105	0.462376
9.79407	25.105	0.459142
9.79408	25.105	0.455217
9.79409	25.105	0.455561
9.79411	25.1051	0.460416
9.79412	25.1051	0.45787
9.79413	25.1051	0.458097
9.79414	25.1052	0.459804
9.79415	25.1052	0.456269
9.79417	25.1052	0.456714
9.79418	25.1053	0.458092
9.79419	25.1053	0.459591
9.7942	25.1053	0.461391
9.79421	25.1054	0.463796
9.79423	25.1054	0.46176
9.79424	25.1054	0.464293
9.79425	25.1054	0.464968
9.79426	25.1055	0.464701
9.79427	25.1055	0.465426
9.79429	25.1055	0.463395
9.7943	25.1056	0.46666
9.79431	25.1056	0.470583
9.79432	25.1056	0.46791
9.79433	25.1057	0.469486
9.79435	25.1057	0.472747
9.79436	25.1057	0.475283
9.79437	25.1058	0.480627
9.79438	25.1058	0.475582
9.79439	25.1058	0.477369
9.79441	25.1058	0.481396
9.79442	25.1059	0.481885
9.79443	25.1059	0.480728
9.79444	25.1059	0.48691
9.79445	25.106	0.486036
9.79447	25.106	0.486141
9.79448	25.106	0.488428
9.79449	25.1061	0.486758
9.7945	25.1061	0.488668
9.79451	25.1061	0.48855
9.79454	25.1062	0.492327
9.79455	25.1062	0.49594
9.79456	25.1062	0.495734
9.79457	25.1063	0.49957
9.79459	25.1063	0.497162
9.7946	25.1063	0.50209
9.79461	25.1064	0.501024
9.79462	25.1064	0.501795
9.79463	25.1064	0.504143
9.79465	25.1065	0.511076
9.79466	25.1065	0.50675
9.79467	25.1065	0.505949
9.79468	25.1066	0.506999
9.79469	25.1066	0.507579
9.79471	25.1066	0.508975
9.79472	25.1066	0.509105
9.79473	25.1067	0.506902
9.79474	25.1067	0.509142
9.79475	25.1067	0.507051
9.79477	25.1068	0.510596
9.79478	25.1068	0.508112
9.79479	25.1068	0.50812
9.7948	25.1069	0.508717
9.79481	25.1069	0.508832
9.79483	25.1069	0.508382
9.79484	25.107	0.509324
9.79485	25.107	0.505344
9.79486	25.107	0.505369
9.79487	25.107	0.505085
9.79489	25.1071	0.507082
9.7949	25.1071	0.503306
9.79491	25.1071	0.503279
9.79492	25.1072	0.502492
9.79493	25.1072	0.501881
9.79495	25.1072	0.49765
9.79496	25.1073	0.499712
9.79497	25.1073	0.496078
9.79498	25.1073	0.498516
9.79499	25.1074	0.494413
9.79501	25.1074	0.492312
9.79502	25.1074	0.491047
9.79503	25.1074	0.494168
9.79504	25.1075	0.487923
9.79505	25.1075	0.489906
9.79507	25.1075	0.489097
9.79508	25.1076	0.488269
9.79509	25.1076	0.484806
9.7951	25.1076	0.479678
9.79511	25.1077	0.481206
9.79513	25.1077	0.477199
9.79514	25.1077	0.477811
9.79515	25.1078	0.47489
9.79516	25.1078	0.47513
9.79517	25.1078	0.47379
9.79519	25.1078	0.47587
9.7952	25.1079	0.469725
9.79521	25.1079	0.469602
9.79522	25.1079	0.470784
9.79523	25.108	0.468279
9.79525	25.108	0.464727
9.79526	25.108	0.465723
9.79527	25.1081	0.465882
9.79528	25.1081	0.464785
9.79529	25.1081	0.463425
9.79531	25.1082	0.465829
9.79532	25.1082	0.461812
9.79533	25.1082	0.463221
9.79534	25.1082	0.459171
9.79535	25.1083	0.457515
9.79537	25.1083	0.458573
9.79538	25.1083	0.457109
9.79539	25.1084	0.458
9.7954	25.1084	0.457815
9.79541	25.1084	0.455778
9.79543	25.1085	0.463518
9.79544	25.1085	0.459647
9.79545	25.1085	0.458949
9.79546	25.1086	0.458462
9.79547	25.1086	0.460251
9.79549	25.1086	0.459
9.7955	25.1086	0.462627
9.79551	25.1087	0.461945
9.79552	25.1087	0.458213
9.79553	25.1087	0.462317
9.79555	25.1088	0.461516
9.79556	25.1088	0.46535
9.79557	25.1088	0.464215
9.79558	25.1089	0.468865
9.79559	25.1089	0.467916
9.79561	25.1089	0.468004
9.79562	25.109	0.470192
9.79563	25.109	0.471445
9.79564	25.109	0.47203
9.79565	25.109	0.471992
9.79567	25.1091	0.476927
9.79568	25.1091	0.478705
9.79569	25.1091	0.478764
9.7957	25.1092	0.477313
9.79571	25.1092	0.481492
9.79573	25.1092	0.482761
9.79574	25.1093	0.48462
9.79575	25.1093	0.487553
9.79576	25.1093	0.490204
9.79577	25.1094	0.492106
9.79579	25.1094	0.48813
9.7958	25.1094	0.489874
9.79581	25.1094	0.490396
9.79582	25.1095	0.494652
9.79583	25.1095	0.498274
9.79585	25.1095	0.494694
9.79586	25.1096	0.498992
9.79587	25.1096	0.497777
9.79588	25.1096	0.502764
9.79589	25.1097	0.502604
9.79591	25.1097	0.504046
9.79592	25.1097	0.505856
9.79593	25.1098	0.506278
9.79594	25.1098	0.509074
9.79595	25.1098	0.50744
9.79597	25.1098	0.506822
9.79598	25.1099	0.507837
9.79599	25.1099	0.508957
9.796	25.1099	0.508633
9.79601	25.11	0.509988
9.79603	25.11	0.510371
9.79604	25.11	0.511346
9.79605	25.1101	0.51033
9.79606	25.1101	0.510687
9.79607	25.1101	0.514
9.79609	25.1102	0.513408
9.7961	25.1102	0.508921
9.79611	25.1102	0.512298
9.79612	25.1102	0.510192
9.79613	25.1103	0.507578
9.79615	25.1103	0.514388
9.79616	25.1103	0.513286
9.79617	25.1104	0.509063
9.79618	25.1104	0.510745
9.79619	25.1104	0.507924
9.79621	25.1105	0.508151
9.79622	25.1105	0.511438
9.79623	25.1105	0.509047
9.79624	25.1106	0.505976
9.79625	25.1106	0.502539
9.79627	25.1106	0.507272
9.79628	25.1106	0.500248
9.79629	25.1107	0.494101
9.7963	25.1107	0.500364
9.79631	25.1107	0.495691
9.79633	25.1108	0.495895
9.79634	25.1108	0.491588
9.79635	25.1108	0.494622
9.79636	25.1109	0.493688
9.79637	25.1109	0.487515
9.79639	25.1109	0.485137
9.7964	25.111	0.486876
9.79641	25.111	0.484873
9.79642	25.111	0.486148
9.79643	25.111	0.485013
9.79645	25.1111	0.479521
9.79646	25.1111	0.479029
9.79647	25.1111	0.478963
9.79648	25.1112	0.47707
9.79649	25.1112	0.476044
9.79651	25.1112	0.477429
9.79652	25.1113	0.472664
9.79653	25.1113	0.472756
9.79654	25.1113	0.474482
9.79655	25.1114	0.470332
9.79657	25.1114	0.470406
9.79658	25.1114	0.465941
9.79659	25.1114	0.467789
9.7966	25.1115	0.467082
9.79661	25.1115	0.46766
9.79663	25.1115	0.465331
9.79664	25.1116	0.465017
9.79665	25.1116	0.464696
9.79666	25.1116	0.463447
9.79667	25.1117	0.463812
9.79669	25.1117	0.460694
9.7967	25.1117	0.461376
9.79671	25.1118	0.461416
9.79672	25.1118	0.460677
9.79673	25.1118	0.461295
9.79675	25.1118	0.460587
9.79676	25.1119	0.462072
9.79677	25.1119	0.462547
9.79678	25.1119	0.462848
9.79679	25.112	0.4618
9.79681	25.112	0.460512
9.79682	25.112	0.464838
9.79683	25.1121	0.464087
9.79684	25.1121	0.464665
9.79685	25.1121	0.464556
9.79687	25.1122	0.466023
9.79688	25.1122	0.470833
9.79689	25.1122	0.469049
9.7969	25.1122	0.468011
9.79691	25.1123	0.466852
9.79693	25.1123	0.471329
9.79694	25.1123	0.475875
9.79695	25.1124	0.474678
9.79696	25.1124	0.478037
9.79697	25.1124	0.473645
9.79699	25.1125	0.47731
9.797	25.1125	0.47634
9.79701	25.1125	0.477102
9.79702	25.1126	0.482584
9.79703	25.1126	0.483406
9.79705	25.1126	0.483506
9.79706	25.1126	0.488758
9.79707	25.1127	0.484028
9.79708	25.1127	0.489984
9.79709	25.1127	0.490951
9.79711	25.1128	0.488567
9.79712	25.1128	0.493337
9.79713	25.1128	0.493814
9.79714	25.1129	0.493969
9.79715	25.1129	0.495522
9.79717	25.1129	0.494578
9.79718	25.113	0.499242
9.79719	25.113	0.498409
9.7972	25.113	0.503702
9.79721	25.113	0.503094
9.79723	25.1131	0.501941
9.79724	25.1131	0.506966
9.79725	25.1131	0.506509
9.79726	25.1132	0.506442
9.79727	25.1132	0.508569
9.79729	25.1132	0.505889
9.7973	25.1133	0.510154
9.79731	25.1133	0.509064
9.79732	25.1133	0.506811
9.79733	25.1134	0.507319
9.79735	25.1134	0.50782
9.79736	25.1134	0.509468
9.79737	25.1134	0.507368
9.79738	25.1135	0.507866
9.79739	25.1135	0.508561
9.79741	25.1135	0.507079
9.79742	25.1136	0.511601
9.79743	25.1136	0.510583
9.79744	25.1136	0.50417
9.79745	25.1137	0.505527
9.79747	25.1137	0.504615
9.79748	25.1137	0.503734
9.79749	25.1138	0.505762
9.7975	25.1138	0.507332
9.79751	25.1138	0.504746
9.79753	25.1138	0.501644
9.79754	25.1139	0.501491
9.79755	25.1139	0.50085
9.79756	25.1139	0.499644
9.79757	25.114	0.496879
9.79759	25.114	0.499688
9.7976	25.114	0.495308
9.79761	25.1141	0.493
9.79762	25.1141	0.495106
9.79763	25.1141	0.489387
9.79765	25.1142	0.490481
9.79766	25.1142	0.484664
9.79767	25.1142	0.488148
9.79768	25.1142	0.485499
9.79769	25.1143	0.483279
9.79771	25.1143	0.481687
9.79772	25.1143	0.48152
9.79773	25.1144	0.479031
9.79774	25.1144	0.479098
9.79775	25.1144	0.47631
9.79777	25.1145	0.474186
9.79778	25.1145	0.476587
9.79779	25.1145	0.472392
9.7978	25.1146	0.471279
9.79781	25.1146	0.469816
9.79783	25.1146	0.472588
9.79784	25.1146	0.465118
9.79785	25.1147	0.471078
9.79786	25.1147	0.464768
9.79787	25.1147	0.466874
9.79789	25.1148	0.463297
9.7979	25.1148	0.464343
9.79791	25.1148	0.461968
9.79792	25.1149	0.461271
9.79793	25.1149	0.461536
9.79795	25.1149	0.459165
9.79796	25.115	0.45886
9.79797	25.115	0.457991
9.79798	25.115	0.461644
9.79799	25.115	0.457054
9.79801	25.1151	0.459911
9.79802	25.1151	0.459328
9.79803	25.1151	0.457333
9.79804	25.1152	0.458787
9.79805	25.1152	0.455698
9.79807	25.1152	0.458181
9.79808	25.1153	0.460294
9.79809	25.1153	0.457057
9.7981	25.1153	0.458314
9.79811	25.1154	0.460763
9.79813	25.1154	0.460812
9.79814	25.1154	0.459142
9.79815	25.1154	0.461905
9.79816	25.1155	0.458815
9.79817	25.1155	0.460988
9.79819	25.1155	0.46346
9.7982	25.1156	0.463182
9.79821	25.1156	0.462824
9.79822	25.1156	0.469013
9.79823	25.1157	0.470291
9.79825	25.1157	0.472148
9.79826	25.1157	0.470246
9.79827	25.1158	0.471071
9.79828	25.1158	0.477278
9.79829	25.1158	0.473059
9.79831	25.1158	0.47773
9.79832	25.1159	0.476329
9.79833	25.1159	0.480233
9.79834	25.1159	0.477112
9.79835	25.116	0.483911
9.79837	25.116	0.480243
9.79838	25.116	0.483661
9.79839	25.1161	0.483608
9.7984	25.1161	0.488998
9.79841	25.1161	0.48568
9.79843	25.1162	0.490771
9.79844	25.1162	0.490278
9.79845	25.1162	0.490106
9.79846	25.1162	0.49748
9.79847	25.1163	0.498604
9.79849	25.1163	0.494746
9.7985	25.1163	0.498549
9.79851	25.1164	0.500662
9.79852	25.1164	0.501045
9.79853	25.1164	0.499246
9.79855	25.1165	0.499861
9.79856	25.1165	0.501845
9.79857	25.1165	0.503469
9.79858	25.1166	0.504458
9.79859	25.1166	0.504312
9.79861	25.1166	0.507261
9.79862	25.1166	0.502863
9.79863	25.1167	0.503683
9.79864	25.1167	0.506653
9.79865	25.1167	0.507734
9.79867	25.1168	0.505927
9.79868	25.1168	0.509956
9.79869	25.1168	0.505258
9.7987	25.1169	0.506044
9.79871	25.1169	0.505375
9.79873	25.1169	0.508712
9.79874	25.117	0.504357
9.79875	25.117	0.503208
9.79876	25.117	0.50422
9.79877	25.117	0.504563
9.79879	25.1171	0.503211
9.7988	25.1171	0.503513
9.79881	25.1171	0.503305
9.79882	25.1172	0.499304
9.79883	25.1172	0.500681
9.79885	25.1172	0.498703
9.79886	25.1173	0.50099
9.79887	25.1173	0.50049
9.79888	25.1173	0.499593
9.79889	25.1174	0.495504
9.79891	25.1174	0.491334
9.79892	25.1174	0.493884
9.79893	25.1174	0.492141
9.79894	25.1175	0.487531
9.79895	25.1175	0.485885
9.79897	25.1175	0.489043
9.79898	25.1176	0.485866
9.79899	25.1176	0.485391
9.799	25.1176	0.483536
9.79901	25.1177	0.481518
9.79903	25.1177	0.480487
9.79904	25.1177	0.479275
9.79905	25.1178	0.478745
9.79906	25.1178	0.4777
9.79907	25.1178	0.471844
9.79909	25.1178	0.475482
9.7991	25.1179	0.469568
9.79911	25.1179	0.474732
9.79912	25.1179	0.470832
9.79913	25.118	0.468932
9.79915	25.118	0.467242
9.79916	25.118	0.467404
9.79917	25.1181	0.467076
9.79918	25.1181	0.468848
9.79919	25.1181	0.464835
9.79921	25.1182	0.461762
9.79922	25.1182	0.462007
9.79923	25.1182	0.46085
9.79924	25.1182	0.462806
9.79925	25.1183	0.460126
9.79927	25.1183	0.461274
9.79928	25.1183	0.45993
9.79929	25.1184	0.458692
9.7993	25.1184	0.458546
9.79931	25.1184	0.457451
9.79933	25.1185	0.459709
9.79934	25.1185	0.458265
9.79935	25.1185	0.457846
9.79936	25.1186	0.458276
9.79937	25.1186	0.455611
9.79939	25.1186	0.459371
9.7994	25.1186	0.462974
9.79941	25.1187	0.457429
9.79942	25.1187	0.462668
9.79943	25.1187	0.462078
9.79945	25.1188	0.465566
9.79946	25.1188	0.460685
9.79947	25.1188	0.463689
9.79948	25.1189	0.463697
9.79949	25.1189	0.464888
9.79951	25.1189	0.464113
9.79952	25.119	0.468799
9.79953	25.119	0.468892
9.79954	25.119	0.470209
9.79955	25.119	0.47305
9.79957	25.1191	0.475915
9.79958	25.1191	0.477339
9.79959	25.1191	0.474507
9.7996	25.1192	0.478332
9.79961	25.1192	0.478074
9.79963	25.1192	0.477842
9.79964	25.1193	0.476855
9.79965	25.1193	0.486768
9.79966	25.1193	0.487413
9.79967	25.1194	0.487355
9.79969	25.1194	0.489111
9.7997	25.1194	0.493749
9.79971	25.1194	0.49104
9.79972	25.1195	0.494147
9.79973	25.1195	0.49414
9.79975	25.1195	0.494508
9.79976	25.1196	0.496435
9.79977	25.1196	0.498473
(b) Gaussian
T=5.0 ms
Equivalent g [m s^-2]	Frequency sweep [MHz s^-1]	Fraction of atoms in |p_0 + 6ℏk>
9.79377	25.1042	0.52564
9.79378	25.1042	0.52831
9.79379	25.1043	0.528065
9.79381	25.1043	0.522291
9.79382	25.1043	0.529038
9.79383	25.1044	0.531203
9.79384	25.1044	0.532389
9.79385	25.1044	0.529919
9.79387	25.1045	0.531777
9.79388	25.1045	0.531231
9.79389	25.1045	0.528386
9.7939	25.1046	0.530844
9.79391	25.1046	0.531827
9.79393	25.1046	0.534538
9.79394	25.1046	0.535057
9.79395	25.1047	0.536252
9.79396	25.1047	0.53407
9.79397	25.1047	0.533782
9.79399	25.1048	0.535097
9.794	25.1048	0.533691
9.79401	25.1048	0.534791
9.79402	25.1049	0.53171
9.79403	25.1049	0.532804
9.79405	25.1049	0.534693
9.79406	25.105	0.531053
9.79407	25.105	0.527757
9.79408	25.105	0.53228
9.79409	25.105	0.533207
9.79411	25.1051	0.532456
9.79412	25.1051	0.532826
9.79413	25.1051	0.532244
9.79414	25.1052	0.528452
9.79415	25.1052	0.526712
9.79417	25.1052	0.530049
9.79418	25.1053	0.533335
9.79419	25.1053	0.532764
9.7942	25.1053	0.529905
9.79421	25.1054	0.534134
9.79423	25.1054	0.532616
9.79424	25.1054	0.53881
9.79425	25.1054	0.539184
9.79426	25.1055	0.537467
9.79427	25.1055	0.53788
9.79429	25.1055	0.536017
9.7943	25.1056	0.533589
9.79431	25.1056	0.533702
9.79432	25.1056	0.532172
9.79433	25.1057	0.528802
9.79435	25.1057	0.530633
9.79436	25.1057	0.533407
9.79437	25.1058	0.53195
9.79438	25.1058	0.530976
9.79439	25.1058	0.531688
9.79441	25.1058	0.531692
9.79442	25.1059	0.530938
9.79443	25.1059	0.533952
9.79444	25.1059	0.531474
9.79445	25.106	0.529404
9.79447	25.106	0.528642
9.79448	25.106	0.529594
9.79449	25.1061	0.528365
9.7945	25.1061	0.531242
9.79451	25.1061	0.529721
9.79453	25.1062	0.529125
9.79454	25.1062	0.526566
9.79455	25.1062	0.525263
9.79456	25.1062	0.523563
9.79457	25.1063	0.524106
9.79459	25.1063	0.528244
9.7946	25.1063	0.526616
9.79461	25.1064	0.525533
9.79462	25.1064	0.523204
9.79463	25.1064	0.527884
9.79465	25.1065	0.526843
9.79466	25.1065	0.527086
9.79467	25.1065	0.528958
9.79468	25.1066	0.526371
9.79469	25.1066	0.522397
9.79471	25.1066	0.521837
9.79472	25.1066	0.524444
9.79473	25.1067	0.523444
9.79474	25.1067	0.524575
9.79475	25.1067	0.522872
9.79477	25.1068	0.522231
9.79478	25.1068	0.523147
9.79479	25.1068	0.523255
9.7948	25.1069	0.519223
9.79481	25.1069	0.518684
9.79483	25.1069	0.515721
9.79484	25.107	0.519042
9.79485	25.107	0.519043
9.79486	25.107	0.517109
9.79487	25.107	0.518403
9.79489	25.1071	0.517075
9.7949	25.1071	0.51701
9.79491	25.1071	0.515888
9.79492	25.1072	0.514787
9.79493	25.1072	0.515338
9.79495	25.1072	0.515756
9.79496	25.1073	0.515192
9.79497	25.1073	0.513002
9.79498	25.1073	0.51618
9.79499	25.1074	0.514524
9.79501	25.1074	0.511119
9.79502	25.1074	0.510233
9.79503	25.1074	0.510291
9.79504	25.1075	0.509765
9.79505	25.1075	0.508353
9.79507	25.1075	0.507913
9.79508	25.1076	0.505777
9.79509	25.1076	0.506782
9.7951	25.1076	0.507663
9.79511	25.1077	0.509221
9.79513	25.1077	0.507234
9.79514	25.1077	0.503356
9.79515	25.1078	0.506241
9.79516	25.1078	0.502979
9.79517	25.1078	0.506511
9.79519	25.1078	0.504008
9.7952	25.1079	0.50353
9.79521	25.1079	0.504479
9.79522	25.1079	0.50404
9.79523	25.108	0.503643
9.79525	25.108	0.501545
9.79526	25.108	0.502832
9.79527	25.1081	0.5
9.79528	25.1081	0.501039
9.79529	25.1081	0.498034
9.79531	25.1082	0.4976
9.79532	25.1082	0.494507
9.79533	25.1082	0.495674
9.79534	25.1082	0.49267
9.79535	25.1083	0.496711
9.79537	25.1083	0.495335
9.79538	25.1083	0.494241
9.79539	25.1084	0.495587
9.7954	25.1084	0.490415
9.79541	25.1084	0.492849
9.79543	25.1085	0.491627
9.79544	25.1085	0.491655
9.79545	25.1085	0.489252
9.79546	25.1086	0.490443
9.79547	25.1086	0.487858
9.79549	25.1086	0.487229
9.7955	25.1086	0.486482
9.79551	25.1087	0.485951
9.79552	25.1087	0.483668
9.79553	25.1087	0.485618
9.79555	25.1088	0.485826
9.79556	25.1088	0.484898
9.79557	25.1088	0.483337
9.79558	25.1089	0.484541
9.79559	25.1089	0.480792
9.79561	25.1089	0.481485
9.79562	25.109	0.479168
9.79563	25.109	0.478485
9.79564	25.109	0.478825
9.79565	25.109	0.479623
9.79567	25.1091	0.478428
9.79568	25.1091	0.473773
9.79569	25.1091	0.474828
9.7957	25.1092	0.475372
9.79571	25.1092	0.475783
9.79573	25.1092	0.476695
9.79574	25.1093	0.476549
9.79575	25.1093	0.472719
9.79576	25.1093	0.472395
9.79577	25.1094	0.473364
9.79579	25.1094	0.472
9.7958	25.1094	0.47068
9.79581	25.1094	0.46882
9.79582	25.1095	0.469124
9.79583	25.1095	0.469943
9.79585	25.1095	0.467833
9.79586	25.1096	0.46962
9.79587	25.1096	0.467936
9.79588	25.1096	0.467179
9.79589	25.1097	0.467895
9.79591	25.1097	0.467408
9.79592	25.1097	0.466222
9.79593	25.1098	0.464604
9.79594	25.1098	0.463029
9.79595	25.1098	0.462409
9.79597	25.1098	0.460386
9.79598	25.1099	0.460777
9.79599	25.1099	0.460804
9.796	25.1099	0.459698
9.79601	25.11	0.46179
9.79603	25.11	0.458337
9.79604	25.11	0.460898
9.79605	25.1101	0.458193
9.79606	25.1101	0.457032
9.79607	25.1101	0.459624
9.79609	25.1102	0.457374
9.7961	25.1102	0.455157
9.79611	25.1102	0.455742
9.79612	25.1102	0.455858
9.79613	25.1103	0.456088
9.79615	25.1103	0.456588
9.79616	25.1103	0.457247
9.79617	25.1104	0.452822
9.79618	25.1104	0.454199
9.79619	25.1104	0.454198
9.79621	25.1105	0.45112
9.79622	25.1105	0.450364
9.79623	25.1105	0.452687
9.79624	25.1106	0.448637
9.79625	25.1106	0.449377
9.79627	25.1106	0.451313
9.79628	25.1106	0.449808
9.79629	25.1107	0.451408
9.7963	25.1107	0.448738
9.79631	25.1107	0.450785
9.79633	25.1108	0.447774
9.79634	25.1108	0.446142
9.79635	25.1108	0.446126
9.79636	25.1109	0.444508
9.79637	25.1109	0.44297
9.79639	25.1109	0.445498
9.7964	25.111	0.445169
9.79641	25.111	0.446801
9.79642	25.111	0.448501
9.79643	25.111	0.446056
9.79645	25.1111	0.444673
9.79646	25.1111	0.443574
9.79647	25.1111	0.446843
9.79648	25.1112	0.446079
9.79649	25.1112	0.445998
9.79651	25.1112	0.445487
9.79652	25.1113	0.444043
9.79653	25.1113	0.444486
9.79654	25.1113	0.442536
9.79655	25.1114	0.446041
9.79657	25.1114	0.443767
9.79658	25.1114	0.443166
9.79659	25.1114	0.442
9.7966	25.1115	0.445013
9.79661	25.1115	0.448376
9.79663	25.1115	0.443817
9.79664	25.1116	0.443399
9.79665	25.1116	0.441544
9.79666	25.1116	0.444103
9.79667	25.1117	0.441077
9.79669	25.1117	0.442089
9.7967	25.1117	0.442115
9.79671	25.1118	0.441236
9.79672	25.1118	0.443237
9.79673	25.1118	0.443523
9.79675	25.1118	0.443504
9.79676	25.1119	0.443496
9.79677	25.1119	0.441631
9.79678	25.1119	0.443059
9.79679	25.112	0.43998
9.79681	25.112	0.439558
9.79682	25.112	0.441364
9.79683	25.1121	0.442228
9.79684	25.1121	0.443203
9.79685	25.1121	0.445037
9.79687	25.1122	0.444966
9.79688	25.1122	0.44265
9.79689	25.1122	0.443432
9.7969	25.1122	0.445752
9.79691	25.1123	0.442757
9.79693	25.1123	0.442971
9.79694	25.1123	0.445297
9.79695	25.1124	0.443104
9.79696	25.1124	0.446744
9.79697	25.1124	0.442332
9.79699	25.1125	0.443826
9.797	25.1125	0.443399
9.79701	25.1125	0.448739
9.79702	25.1126	0.445747
9.79703	25.1126	0.443858
9.79705	25.1126	0.447621
9.79706	25.1126	0.443863
9.79707	25.1127	0.443867
9.79708	25.1127	0.445283
9.79709	25.1127	0.449062
9.79711	25.1128	0.444333
9.79712	25.1128	0.447169
9.79713	25.1128	0.446558
9.79714	25.1129	0.447242
9.79715	25.1129	0.447151
9.79717	25.1129	0.44696
9.79718	25.113	0.448097
9.79719	25.113	0.449095
9.7972	25.113	0.449961
9.79721	25.113	0.448475
9.79723	25.1131	0.448032
9.79724	25.1131	0.446809
9.79725	25.1131	0.445811
9.79726	25.1132	0.449317
9.79727	25.1132	0.447908
9.79729	25.1132	0.449134
9.7973	25.1133	0.449112
9.79731	25.1133	0.450768
9.79732	25.1133	0.454114
9.79733	25.1134	0.453263
9.79735	25.1134	0.454915
9.79736	25.1134	0.452538
9.79737	25.1134	0.454872
9.79738	25.1135	0.452962
9.79739	25.1135	0.453185
9.79741	25.1135	0.452379
9.79742	25.1136	0.456372
9.79743	25.1136	0.454938
9.79744	25.1136	0.455978
9.79745	25.1137	0.455927
9.79747	25.1137	0.45928
9.79748	25.1137	0.454903
9.79749	25.1138	0.458761
9.7975	25.1138	0.461412
9.79751	25.1138	0.460607
9.79753	25.1138	0.457295
9.79754	25.1139	0.459238
9.79755	25.1139	0.45976
9.79756	25.1139	0.460087
9.79757	25.114	0.460352
9.79759	25.114	0.462694
9.7976	25.114	0.463146
9.79761	25.1141	0.46213
9.79762	25.1141	0.462695
9.79763	25.1141	0.465196
9.79765	25.1142	0.465251
9.79766	25.1142	0.465421
9.79767	25.1142	0.46767
9.79768	25.1142	0.461866
9.79769	25.1143	0.468207
9.79771	25.1143	0.468302
9.79772	25.1143	0.4708
9.79773	25.1144	0.467839
9.79774	25.1144	0.472156
9.79775	25.1144	0.469067
9.79777	25.1145	0.471051
9.79778	25.1145	0.472352
9.79779	25.1145	0.471989
9.7978	25.1146	0.472027
9.79781	25.1146	0.47523
9.79783	25.1146	0.474309
9.79784	25.1146	0.474414
9.79785	25.1147	0.473481
9.79786	25.1147	0.475782
9.79787	25.1147	0.47991
9.79789	25.1148	0.477148
9.7979	25.1148	0.476125
9.79791	25.1148	0.480577
9.79792	25.1149	0.479635
9.79793	25.1149	0.480222
9.79795	25.1149	0.483107
9.79796	25.115	0.481979
9.79797	25.115	0.483285
9.79798	25.115	0.481688
9.79799	25.115	0.482341
9.79801	25.1151	0.482706
9.79802	25.1151	0.484962
9.79803	25.1151	0.486329
9.79804	25.1152	0.486336
9.79805	25.1152	0.487159
9.79807	25.1152	0.486899
9.79808	25.1153	0.486572
9.79809	25.1153	0.489381
9.7981	25.1153	0.489814
9.79811	25.1154	0.490853
9.79813	25.1154	0.48929
9.79814	25.1154	0.492287
9.79815	25.1154	0.493731
9.79816	25.1155	0.489469
9.79817	25.1155	0.493219
9.79819	25.1155	0.49568
9.7982	25.1156	0.496432
9.79821	25.1156	0.498122
9.79822	25.1156	0.496126
9.79823	25.1157	0.496455
9.79825	25.1157	0.495923
9.79826	25.1157	0.498129
9.79827	25.1158	0.498563
9.79828	25.1158	0.497282
9.79829	25.1158	0.49971
9.79831	25.1158	0.503902
9.79832	25.1159	0.50263
9.79833	25.1159	0.501268
9.79834	25.1159	0.503317
9.79835	25.116	0.501379
9.79837	25.116	0.501286
9.79838	25.116	0.50514
9.79839	25.1161	0.508744
9.7984	25.1161	0.505283
9.79841	25.1161	0.503025
9.79843	25.1162	0.50848
9.79844	25.1162	0.507528
9.79845	25.1162	0.505037
9.79846	25.1162	0.506929
9.79847	25.1163	0.511343
9.79849	25.1163	0.511834
9.7985	25.1163	0.511899
9.79851	25.1164	0.511159
9.79852	25.1164	0.510026
9.79853	25.1164	0.50874
9.79855	25.1165	0.511582
9.79856	25.1165	0.51073
9.79857	25.1165	0.50871
9.79858	25.1166	0.511645
9.79859	25.1166	0.514697
9.79861	25.1166	0.51372
9.79862	25.1166	0.513431
9.79863	25.1167	0.511373
9.79864	25.1167	0.515912
9.79865	25.1167	0.514652
9.79867	25.1168	0.518922
9.79868	25.1168	0.517232
9.79869	25.1168	0.517887
9.7987	25.1169	0.520129
9.79871	25.1169	0.518572
9.79873	25.1169	0.517302
9.79874	25.117	0.5169
9.79875	25.117	0.517947
9.79876	25.117	0.519303
9.79877	25.117	0.518939
9.79879	25.1171	0.521587
9.7988	25.1171	0.524961
9.79881	25.1171	0.523928
9.79882	25.1172	0.525992
9.79883	25.1172	0.52493
9.79885	25.1172	0.526849
9.79886	25.1173	0.526314
9.79887	25.1173	0.523096
9.79888	25.1173	0.524289
9.79889	25.1174	0.523929
9.79891	25.1174	0.523387
9.79892	25.1174	0.524243
9.79893	25.1174	0.524083
9.79894	25.1175	0.52091
9.79895	25.1175	0.524856
9.79897	25.1175	0.52588
9.79898	25.1176	0.52322
9.79899	25.1176	0.52375
9.799	25.1176	0.524988
9.79901	25.1177	0.524153
9.79903	25.1177	0.527462
9.79904	25.1177	0.530246
9.79905	25.1178	0.527974
9.79906	25.1178	0.535489
9.79907	25.1178	0.536374
9.79909	25.1178	0.532147
9.7991	25.1179	0.528048
9.79911	25.1179	0.531738
9.79912	25.1179	0.532214
9.79913	25.118	0.529082
9.79915	25.118	0.529484
9.79916	25.118	0.532069
9.79917	25.1181	0.529631
9.79918	25.1181	0.533626
9.79919	25.1181	0.533201
9.79921	25.1182	0.531085
9.79922	25.1182	0.529457
9.79923	25.1182	0.528056
9.79924	25.1182	0.529294
9.79925	25.1183	0.532005
9.79927	25.1183	0.529849
9.79928	25.1183	0.53065
9.79929	25.1184	0.529106
9.7993	25.1184	0.531434
9.79931	25.1184	0.531202
9.79933	25.1185	0.531159
9.79934	25.1185	0.532536
9.79935	25.1185	0.533105
9.79936	25.1186	0.53332
9.79937	25.1186	0.535729
9.79939	25.1186	0.532067
9.7994	25.1186	0.530239
9.79941	25.1187	0.529446
9.79942	25.1187	0.532263
9.79943	25.1187	0.528725
9.79945	25.1188	0.533536
9.79946	25.1188	0.53264
9.79947	25.1188	0.530936
9.79948	25.1189	0.531379
9.79949	25.1189	0.528967
9.79951	25.1189	0.529985
9.79952	25.119	0.530598
9.79953	25.119	0.532421
9.79954	25.119	0.530041
9.79955	25.119	0.530683
9.79957	25.1191	0.532076
9.79958	25.1191	0.52916
9.79959	25.1191	0.529813
9.7996	25.1192	0.527129
9.79961	25.1192	0.529185
[truncated: 1,029 more rows]

## Sheet: figure3
a) Gaussian
0% noise
Phase of final pulse [rad]	Fraction of atoms in |p_0 + 6ℏk>
0.436332	0.378063
4.71239	0.383747
5.23599	0.395237
2.70526	0.385453
1.8326	0.377046
6.10865	0.369839
3.83972	0.37465
1.309	0.394519
3.05433	0.392066
5.58505	0.388707
4.36332	0.370651
0.0872665	0.368845
0.959931	0.394889
3.49066	0.389109
2.18166	0.368453
2.96706	0.393674
5.67232	0.384898
4.45059	0.374202
0	0.367432
0.872665	0.393781
3.57792	0.385124
2.0944	0.36694
0.349066	0.378072
4.79966	0.386369
5.32325	0.39802
2.61799	0.38381
1.74533	0.379512
6.19592	0.368113
3.92699	0.372093
1.22173	0.398689
5.75959	0.381128
3.22886	0.394377
0.261799	0.370756
4.53786	0.375018
3.66519	0.384316
1.13446	0.397398
2.35619	0.373679
4.88692	0.389536
0.610865	0.388777
2.87979	0.393502
5.41052	0.394677
2.00713	0.368526
1.48353	0.389776
4.01426	0.371073
4.97419	0.394324
0.523599	0.38283
2.79253	0.392413
5.49779	0.394629
1.91986	0.370428
1.39626	0.391176
4.10152	0.367699
5.84685	0.379204
3.14159	0.395643
0.174533	0.365556
4.62512	0.380604
3.75246	0.377085
1.0472	0.392986
2.26893	0.36816
0.785398	0.390755
5.06145	0.396456
4.18879	0.371963
1.65806	0.379832
3.40339	0.389224
5.93412	0.37494
2.53073	0.376056
3.31613	0.393404
6.02139	0.368014
2.44346	0.372247
0.698132	0.388879
5.14872	0.397005
4.27606	0.368456
1.5708	0.384917
5% noise
Phase of final pulse [rad]	Fraction of atoms in |p_0 + 6ℏk>
2.35619	0.374734
1.48353	0.389462
2.26893	0.375111
1.39626	0.406093
3.66519	0.374409
1.8326	0.382492
4.18879	0.37505
5.06145	0.392207
0.959931	0.392388
2.79253	0.387574
2.18166	0.361338
4.53786	0.365802
3.31613	0.391758
6.02139	0.377408
2.44346	0.375765
5.41052	0.392897
0.174533	0.357289
1.309	0.394113
2.0944	0.368857
4.62512	0.39422
3.40339	0.3903
5.93412	0.378789
2.53073	0.378623
5.49779	0.382868
0.261799	0.375536
1.22173	0.398456
3.75246	0.38178
1.74533	0.391313
4.27606	0.377631
5.14872	0.397057
0.872665	0.382172
2.87979	0.394792
4.71239	0.385161
2.00713	0.37755
6.19592	0.378091
3.49066	0.398667
2.61799	0.37614
1.13446	0.392732
5.58505	0.394123
0.349066	0.370777
3.83972	0.373745
4.36332	0.372602
1.65806	0.387621
0.785398	0.387416
5.23599	0.390499
0	0.371544
2.96706	0.394246
3.92699	0.370009
4.45059	0.366797
1.5708	0.372755
0.698132	0.39562
5.32325	0.392664
0.0872665	0.370262
3.05433	0.387313
4.79966	0.378028
1.91986	0.374285
6.10865	0.37446
3.57792	0.389107
2.70526	0.381966
1.0472	0.388774
5.67232	0.396131
0.436332	0.380507
4.01426	0.365542
3.14159	0.405446
4.88692	0.393211
5.75959	0.387686
0.523599	0.399592
4.97419	0.397536
5.84685	0.38094
0.610865	0.377675
4.10152	0.369584
3.22886	0.401345
10% noise
Phase of final pulse [rad]	Fraction of atoms in |p_0 + 6ℏk>
3.83972	0.384829
5.67232	0.368413
4.71239	0.389451
3.92699	0.36953
4.79966	0.397927
5.58505	0.37134
0.0872665	0.354526
6.02139	0.377363
3.31613	0.387694
2.35619	0.379029
1.48353	0.39184
4.18879	0.388164
5.14872	0.406306
0.959931	0.401271
3.66519	0.362875
2.70526	0.406268
0.610865	0.373897
1.8326	0.387735
5.49779	0.392416
4.53786	0.385334
3.75246	0.39188
2.61799	0.384694
0.523599	0.379496
1.74533	0.378058
4.62512	0.374778
5.41052	0.398328
0	0.381131
3.40339	0.403353
5.93412	0.38453
2.26893	0.35069
1.39626	0.384477
5.06145	0.393578
4.27606	0.376227
0.872665	0.401294
2.87979	0.389219
3.49066	0.398689
6.19592	0.349703
0.785398	0.407006
5.32325	0.409824
4.36332	0.375176
2.00713	0.39025
0.261799	0.368078
2.53073	0.395761
5.84685	0.382936
3.14159	0.402768
4.01426	0.378608
4.97419	0.383553
1.65806	0.376132
1.13446	0.404365
0.174533	0.380789
2.44346	0.366709
3.22886	0.370074
5.75959	0.37818
4.88692	0.395373
4.10152	0.371887
1.5708	0.391974
1.0472	0.373717
2.79253	0.365854
6.10865	0.376286
3.57792	0.384473
0.698132	0.38989
4.45059	0.375168
5.23599	0.401815
1.91986	0.378113
0.436332	0.358499
1.309	0.403245
3.05433	0.397096
2.18166	0.355047
2.96706	0.405895
2.0944	0.370146
0.349066	0.370732
1.22173	0.398555
15% noise
Phase of final pulse [rad]	Fraction of atoms in |p_0 + 6ℏk>
0.261799	0.365336
2.79253	0.387573
3.66519	0.395855
1.13446	0.413839
5.41052	0.404622
4.53786	0.367721
2.00713	0.365297
1.0472	0.410227
5.49779	0.405814
4.62512	0.391262
1.91986	0.383566
0.174533	0.382165
2.87979	0.386774
3.75246	0.370667
5.23599	0.359259
0.959931	0.37621
6.02139	0.368494
2.26893	0.390632
3.14159	0.402518
1.8326	0.385271
4.36332	0.367255
2.61799	0.332686
0.0872665	0.359362
0.610865	0.36159
4.88692	0.397426
5.67232	0.375787
4.01426	0.356823
1.48353	0.391869
3.49066	0.375502
2.70526	0.382202
0	0.377341
0.523599	0.377795
4.97419	0.39212
5.58505	0.381194
4.10152	0.3725
1.39626	0.353445
3.57792	0.406003
5.32325	0.389104
0.872665	0.390868
5.93412	0.389733
2.35619	0.3465
3.22886	0.414741
1.74533	0.393316
4.45059	0.37627
2.44346	0.390768
5.84685	0.354397
4.71239	0.369655
0.436332	0.38578
1.309	0.401488
3.83972	0.384244
3.31613	0.391885
6.19592	0.379371
0.785398	0.381321
5.06145	0.372255
2.0944	0.371476
2.96706	0.329408
4.18879	0.356984
1.65806	0.377119
6.10865	0.35899
0.698132	0.403187
5.14872	0.387766
2.18166	0.365221
3.05433	0.383041
4.27606	0.362254
1.5708	0.393758
2.53073	0.389297
5.75959	0.391535
4.79966	0.379419
0.349066	0.400299
1.22173	0.383967
3.92699	0.365639
3.40339	0.38533
20% noise
Phase of final pulse [rad]	Fraction of atoms in |p_0 + 6ℏk>
6.19592	0.372122
1.74533	0.329741
2.61799	0.391258
5.32325	0.417565
4.36332	0.3855
3.49066	0.406877
4.45059	0.388263
3.57792	0.363329
6.10865	0.391417
1.8326	0.378485
2.70526	0.374086
5.23599	0.37863
4.18879	0.375764
5.67232	0.388371
1.22173	0.385076
2.0944	0.340586
4.79966	0.370376
0.610865	0.386808
3.31613	0.382871
1.5708	0.40718
6.02139	0.328855
3.83972	0.356811
0.261799	0.373706
2.96706	0.393887
5.14872	0.367533
2.44346	0.35483
1.65806	0.406751
5.93412	0.370477
3.92699	0.375067
0.174533	0.366674
3.05433	0.397017
5.06145	0.323373
2.53073	0.349649
4.27606	0.370664
5.58505	0.363503
1.309	0.411092
2.18166	0.363943
4.71239	0.364359
0.523599	0.344044
3.40339	0.38958
5.84685	0.400887
1.39626	0.377088
3.66519	0.375453
2.79253	0.418705
0.436332	0.365881
2.26893	0.363049
4.97419	0.406485
4.01426	0.331386
1.0472	0.376491
5.49779	0.401263
4.62512	0.390299
1.91986	0.354232
3.14159	0.393017
0.785398	0.398088
4.10152	0.374147
1.13446	0.405805
5.41052	0.389309
4.53786	0.384311
2.00713	0.373084
3.22886	0.413778
0.698132	0.364896
5.75959	0.397148
1.48353	0.347634
3.75246	0.372709
2.87979	0.37485
0.349066	0.386539
2.35619	0.383079
4.88692	0.373618
0.0872665	0.386682
0.959931	0.396771
0	0.370892
0.872665	0.405465
b) Error-robust
0% noise
Phase of final pulse [rad]	Fraction of atoms in |p_0 + 6ℏk>
4.36332	0.442234
0.0872665	0.444839
3.05433	0.532666
5.58505	0.514165
2.18166	0.439401
0.959931	0.534821
3.49066	0.50805
5.23599	0.537294
2.70526	0.497825
0.436332	0.476153
4.71239	0.485585
3.83972	0.460751
1.309	0.523843
1.8326	0.449529
6.10865	0.448778
5.32325	0.534797
2.61799	0.485926
0.349066	0.467767
4.79966	0.499455
3.92699	0.448207
1.22173	0.528204
1.74533	0.46424
6.19592	0.444908
4.45059	0.452666
0	0.438807
2.96706	0.524527
5.67232	0.501572
2.0944	0.437518
0.872665	0.530275
3.57792	0.499291
3.40339	0.517436
5.93412	0.464844
2.53073	0.472631
0.785398	0.522203
5.06145	0.530561
4.18879	0.440416
1.65806	0.470868
0.698132	0.513776
5.14872	0.537321
4.27606	0.440076
1.5708	0.485427
3.31613	0.524156
6.02139	0.453583
2.44346	0.462737
2.87979	0.51954
5.41052	0.526889
4.88692	0.511341
0.610865	0.49893
1.48353	0.497959
4.01426	0.44225
2.00713	0.441185
0.261799	0.454769
4.53786	0.463975
5.75959	0.490817
3.22886	0.52899
2.35619	0.449967
3.66519	0.486268
1.13446	0.535772
0.174533	0.447528
4.62512	0.475047
5.84685	0.478024
3.14159	0.532928
2.26893	0.439944
3.75246	0.474548
1.0472	0.535368
2.79253	0.51081
5.49779	0.522858
4.97419	0.52625
0.523599	0.49184
1.39626	0.513065
4.10152	0.438641
1.91986	0.442476
5% noise
Phase of final pulse [rad]	Fraction of atoms in |p_0 + 6ℏk>
3.31613	0.527364
6.02139	0.45573
4.53786	0.462275
2.18166	0.435386
1.309	0.519295
5.41052	0.529348
0.174533	0.448641
2.44346	0.460706
4.18879	0.438441
1.8326	0.448396
3.66519	0.483754
2.79253	0.506844
0.959931	0.537457
5.06145	0.527586
4.27606	0.44196
1.74533	0.457005
3.75246	0.476545
2.87979	0.516386
0.872665	0.533334
5.14872	0.529471
3.40339	0.520165
5.93412	0.464228
4.62512	0.474744
2.0944	0.437381
1.22173	0.529936
5.49779	0.525248
0.261799	0.45105
2.53073	0.475291
2.35619	0.451147
1.48353	0.502478
2.26893	0.441286
1.39626	0.510714
4.88692	0.514191
5.75959	0.486691
0.523599	0.48691
4.01426	0.444138
3.14159	0.530821
4.10152	0.440964
3.22886	0.533683
4.97419	0.523002
5.84685	0.479221
0.610865	0.504615
1.65806	0.473647
4.36332	0.448496
3.83972	0.462511
2.96706	0.524653
5.23599	0.536864
0	0.441531
0.785398	0.526919
6.19592	0.439399
3.49066	0.504838
2.00713	0.432244
4.71239	0.48921
5.58505	0.51479
0.349066	0.465344
1.13446	0.535048
2.61799	0.480147
6.10865	0.448047
3.57792	0.497815
1.91986	0.44369
4.79966	0.49849
5.67232	0.501053
0.436332	0.476368
1.0472	0.535316
2.70526	0.499465
1.5708	0.488176
4.45059	0.454981
3.92699	0.453058
3.05433	0.524598
5.32325	0.53511
0.0872665	0.443573
0.698132	0.513326
10% noise
Phase of final pulse [rad]	Fraction of atoms in |p_0 + 6ℏk>
2.70526	0.502562
3.66519	0.479552
5.49779	0.526846
4.53786	0.465719
1.8326	0.448349
0.610865	0.499188
2.35619	0.453865
6.02139	0.450575
3.31613	0.523899
0.0872665	0.43525
0.959931	0.516684
4.18879	0.430937
5.14872	0.535098
1.48353	0.49132
2.26893	0.442456
3.40339	0.518004
5.93412	0.464158
0	0.443057
0.872665	0.534179
5.06145	0.536775
4.27606	0.438542
1.39626	0.512258
2.61799	0.471924
3.75246	0.4719
4.62512	0.472096
5.41052	0.52702
1.74533	0.460434
0.523599	0.491777
3.83972	0.463463
5.67232	0.495165
4.71239	0.48879
3.92699	0.45276
4.79966	0.503327
5.58505	0.505232
3.05433	0.521778
2.18166	0.442669
0.436332	0.477306
1.309	0.514642
0.349066	0.457294
1.22173	0.521476
2.96706	0.515461
2.0944	0.436488
5.84685	0.478672
3.14159	0.529606
2.53073	0.462308
0.261799	0.452654
1.13446	0.530766
1.65806	0.471554
4.01426	0.446672
4.97419	0.511644
3.49066	0.510581
6.19592	0.443547
2.87979	0.506112
2.00713	0.425516
5.32325	0.535128
4.36332	0.448761
0.785398	0.522747
6.10865	0.441946
3.57792	0.499411
2.79253	0.512293
1.91986	0.449285
4.45059	0.454261
5.23599	0.538248
0.698132	0.510428
3.22886	0.527096
5.75959	0.481412
2.44346	0.45821
0.174533	0.44951
1.0472	0.532684
1.5708	0.487844
4.88692	0.516961
4.10152	0.443387
15% noise
Phase of final pulse [rad]	Fraction of atoms in |p_0 + 6ℏk>
5.67232	0.501742
0.610865	0.505277
4.88692	0.499615
2.61799	0.469472
0.0872665	0.441364
3.49066	0.509149
4.01426	0.44479
1.48353	0.490411
2.26893	0.434296
6.02139	0.455218
5.23599	0.527714
0.959931	0.536673
1.8326	0.449871
4.36332	0.447058
3.14159	0.510608
2.35619	0.458263
5.93412	0.46014
5.32325	0.524145
0.872665	0.528189
1.74533	0.457185
4.45059	0.441641
3.22886	0.519898
5.58505	0.516006
0.523599	0.484047
4.97419	0.513282
2.70526	0.503261
0	0.439101
3.57792	0.488983
4.10152	0.441698
1.39626	0.503864
1.13446	0.520363
5.41052	0.51625
4.53786	0.470125
2.00713	0.43168
0.261799	0.455373
2.79253	0.519083
3.66519	0.474844
0.174533	0.448665
2.87979	0.51752
3.75246	0.467651
1.0472	0.536999
5.49779	0.519445
4.62512	0.472588
1.91986	0.450693
2.0944	0.437023
0.785398	0.505288
5.06145	0.520461
6.19592	0.442169
4.18879	0.443901
1.65806	0.468914
2.96706	0.519397
4.71239	0.485387
0.436332	0.477692
5.84685	0.481846
2.44346	0.464098
3.31613	0.525469
1.309	0.52508
3.83972	0.458634
4.79966	0.503902
0.349066	0.464171
5.75959	0.478853
2.53073	0.468115
3.40339	0.513809
1.22173	0.533595
3.92699	0.456801
2.18166	0.436716
0.698132	0.494993
5.14872	0.514128
6.10865	0.448508
4.27606	0.442676
1.5708	0.488403
3.05433	0.510526
20% noise
Phase of final pulse [rad]	Fraction of atoms in |p_0 + 6ℏk>
3.83972	0.463155
1.5708	0.489259
6.02139	0.450236
5.14872	0.538517
2.44346	0.462501
2.96706	0.50536
0.261799	0.447936
5.67232	0.502885
1.22173	0.516588
4.18879	0.430187
3.31613	0.510764
0.610865	0.498779
2.0944	0.440468
4.79966	0.503562
5.58505	0.506504
1.309	0.495303
4.27606	0.430721
3.40339	0.516122
0.523599	0.489883
2.18166	0.437644
4.71239	0.492316
3.92699	0.444562
1.65806	0.47475
5.93412	0.459662
5.06145	0.532717
2.53073	0.472514
3.05433	0.504122
0.174533	0.447907
4.36332	0.45145
3.49066	0.499697
6.19592	0.441543
1.74533	0.454139
2.61799	0.483441
5.32325	0.528091
6.10865	0.447958
1.8326	0.45141
2.70526	0.500757
5.23599	0.517668
4.45059	0.453884
3.57792	0.499205
0.0872665	0.443191
0.959931	0.534332
0	0.438031
0.872665	0.523959
1.0472	0.530476
5.49779	0.516928
4.01426	0.43231
0.785398	0.504745
3.14159	0.524865
4.62512	0.478611
1.91986	0.442831
3.66519	0.485318
5.84685	0.474927
1.39626	0.501928
2.26893	0.449332
4.97419	0.520969
0.436332	0.479318
2.79253	0.474499
3.75246	0.472621
5.75959	0.481286
1.48353	0.483838
2.35619	0.443715
4.88692	0.500761
0.349066	0.458187
2.87979	0.503571
1.13446	0.505467
5.41052	0.528327
4.10152	0.44241
0.698132	0.486808
3.22886	0.534707
4.53786	0.465372
2.00713	0.442282
c) Fitted phases
Gaussian
Intensity noise [%]	Fitted fringe phase [rad]	Fitted fringe phase stderr [rad]
0	-0.0138681	0.0238647
5	-0.162766	0.0893597
10	-0.0461639	0.147582
15	-0.339298	0.263492
20	-0.0947657	0.265937
Error-robust
Intensity noise [%]	Fitted fringe phase [rad]	Fitted fringe phase stderr [rad]
0	0.0073032	0.0089777
5	0.00241127	0.0112569
10	0.00812662	0.0199044
15	0.00171799	0.0264813
20	0.0109431	0.0331645

## Sheet: figure4
error-robust pulses; 0.0% noise: T=5.0ms
Expected slope:	0.0118456	rad/ug
classical_accel [ug]	clasical_accel_uncert [ug]	quantum_phase [rad]	quantum_phase_uncert [rad]
96.9125	4.47453	1.12081	0.012082
77.6899	3.52603	0.899428	0.0149334
52.9494	2.79642	0.609605	0.0136518
27.6763	2.82117	0.3306	0.014479
2.01659	2.7679	0.0150519	0.0164112
-23.3688	2.72107	-0.285258	0.0111572
-48.4823	2.88628	-0.555858	0.0120868
-73.764	3.02455	-0.884989	0.00939729
-97.9396	3.21842	-1.17025	0.0107145
error-robust pulses; 20.0% noise: T=5.0ms
Expected slope:	0.0118456	rad/ug
classical_accel [ug]	clasical_accel_uncert [ug]	quantum_phase [rad]	quantum_phase_uncert [rad]
101.147	3.18938	1.1857	0.043754
76.5681	3.17462	0.880433	0.0872019
52.2776	3.1459	0.593167	0.053044
27.6035	2.68496	0.21522	0.0483018
1.96455	2.74161	-0.014501	0.037735
-24.1588	2.69778	-0.243307	0.0641219
-49.8922	2.67307	-0.591434	0.0552826
-75.6748	2.83219	-0.887382	0.0451093
-101.584	3.14134	-1.20858	0.043947
gaussian pulses; 0.0% noise: T=5.0ms
Expected slope:	0.0118456	rad/ug
classical_accel [ug]	clasical_accel_uncert [ug]	quantum_phase [rad]	quantum_phase_uncert [rad]
94.4344	5.27384	0.986334	0.0435015
79.4085	2.89764	0.907072	0.0583409
53.7514	2.8103	0.552021	0.0446052
27.7256	2.82914	0.24458	0.0537522
1.80443	2.82295	-0.0696443	0.0457414
-23.827	2.78088	-0.359451	0.0548044
-48.7359	2.83974	-0.619959	0.0520727
-73.9049	3.21289	-0.942343	0.0419754
-100.247	3.1722	-1.26931	0.0466091
gaussian pulses; 20.0% noise: T=5.0ms
Expected slope:	0.0118456	rad/ug
classical_accel [ug]	clasical_accel_uncert [ug]	quantum_phase [rad]	quantum_phase_uncert [rad]
104.969	3.40733	1.00405	0.389464
79.5966	2.98057	1.29862	0.968225
53.6894	2.90886	-0.0998124	0.729997
28.0503	3.0667	1.12486	0.397043
2.0248	2.87371	-0.0420899	0.417693
-23.7773	2.84673	0.798824	0.914551
-49.0263	2.96043	-0.212146	0.999755
-74.2943	3.16918	-1.52192	0.952159
-99.832	2.90448	-1.09304	0.522382
error-robust pulses; 0.0% noise: T=10.0ms
Expected slope:	0.0473823	rad/ug
classical_accel [ug]	clasical_accel_uncert [ug]	quantum_phase [rad]	quantum_phase_uncert [rad]
95.3511	4.88854	4.52492	0.0273983
80.1366	3.61951	3.83874	0.0218921
54.854	2.8926	2.63837	0.026602
28.2648	2.83088	1.43361	0.0237495
1.93985	2.84495	0.223453	0.0260786
-24.5096	2.96119	-0.974108	0.0276719
-50.6711	2.85779	-2.1848	0.0240522
-76.9036	3.01189	-3.40346	0.0284929
-103.671	3.29072	-4.63151	0.0272305
error-robust pulses; 20.0% noise: T=10.0ms
Expected slope:	0.0473823	rad/ug
classical_accel [ug]	clasical_accel_uncert [ug]	quantum_phase [rad]	quantum_phase_uncert [rad]
106.25	5.00375	4.98695	0.0934401
80.8704	3.32177	3.91102	0.0827976
54.6814	2.74875	2.53307	0.114001
27.7058	2.84991	1.11904	0.240017
1.99563	2.80008	0.235438	0.129444
-24.4295	2.82097	-1.20313	0.092589
-51.0795	2.71466	-2.12072	0.127689
-76.9089	2.96774	-3.54908	0.117996
-102.627	3.25061	-4.44641	0.0916974
gaussian pulses; 0.0% noise: T=10.0ms
Expected slope:	0.0473823	rad/ug
classical_accel [ug]	clasical_accel_uncert [ug]	quantum_phase [rad]	quantum_phase_uncert [rad]
93.0923	3.3799	4.35518	0.0549031
81.0836	3.03822	3.76482	0.0457601
55.1713	3.17826	2.62184	0.053189
28.3596	3.08137	1.33837	0.0541209
1.7546	2.78534	0.100708	0.0492713
-24.6072	2.80828	-1.11602	0.044445
-51.1393	2.80556	-2.27051	0.055352
-77.6796	2.93581	-3.5478	0.0534839
-104.001	3.1532	-4.76295	0.0491919
gaussian pulses; 20.0% noise: T=10.0ms
Expected slope:	0.0473823	rad/ug
classical_accel [ug]	clasical_accel_uncert [ug]	quantum_phase [rad]	quantum_phase_uncert [rad]
108.119	3.83388	4.5408	0.700886
81.6636	2.91177	4.25983	0.240149
54.8577	2.9964	1.89636	0.603173
28.5945	2.78168	0.707718	0.909434
1.99609	2.85418	0.727784	1.34416
-24.369	2.91217	-1.19067	0.340403
-50.8435	3.46659	-4.14866	2.23744
-77.5	3.06834	-2.91396	1.00706
-104.12	2.95376	-4.02571	0.538759
